# Supplementary material for: Identification and validation of an inflammation-related lncRNAs signature for improving outcomes of patients in colorectal cancer
Source: Front Genet. 2022 Sep 30;13:955240. doi: 10.3389/fgene.2022.955240 (PMC9561096; doi:10.3389/fgene.2022.955240)
Supplement: Supplementary file 1 [file DataSheet1.ZIP]

Archive with 2 entries (1 files):
- Supplementary Materials/Supplementary Figures.docx
- Supplementary Materials/
